# Supplementary material for: Prevalence and Diversity of Antibiotic Resistance Genes in Swedish Aquatic Environments Impacted by Household and Hospital Wastewater
Source: Front Microbiol. 2019 Apr 4;10:688. doi: 10.3389/fmicb.2019.00688 (PMC6458280; doi:10.3389/fmicb.2019.00688)
Supplement: Supplementary file 1 [file Table_1.XLSX]

## Sheet: Sheet1
Supplementary Table S1. Bacterial and fungal species tested in the study as provided by the manufacturer
Species	Species that may also be detected	Qiagen Catalog #
Achromobacter xylosoxidans		BPID00002A
Acinetobacter baumannii		BPID00004A
Acinetobacter rhizosphaerae, Acinetobacter calcoaceticus		BPID00005A
Actinomyces gerencseriae		BPID00009A
Actinomyces israelii		BPID00011A
Aerococcus viridans		BPID00021A
Aeromonas enteropelogenes, Aeromonas punctata, Aeromonas media, Aeromonas hydrophila	Shewanella benthica	BPID00022A
Aeromonas veronii, Aeromonas sobria		BPID00023A
Akkermansia muciniphila		BPID00026A
Alcaligenes faecalis		BPID00027A
Arcobacter butzleri		BPID00035A
Arcobacter skirrowii		BPID00036A
Aspergillus flavus		BPID00037A
Aspergillus fumigatus		BPID00038A
Bacillus anthracis	Bacillus weihenstephanensis, Bacillus cereus	BPID00042A
Bacillus anthracis, Bacillus cereus	Bacillus cytotoxicus, Bacillus weihenstephanensis	BPID00043A
Bacillus sonorensis, Bacillus licheniformis		BPID00044A
Bacteroides fragilis		BPID00051A
Bacteroides thetaiotaomicron	Bacteroides acidifaciens, Bacteroides finegoldii, Bacteroides fragilis, Bacteroides ovatus, Bacteroides salyersiae	BPID00060A
Bacteroides vulgatus	Bacteroides coprocola	BPID00062A
Bifidobacterium adolescentis		BPID00063A
Bifidobacterium dentium		BPID00066A
Bifidobacterium longum		BPID00067A
Brevibacterium casei		BPID00074A
Brevundimonas diminuta		BPID00075A
Brevundimonas vesicularis	Brevundimonas diminuta	BPID00076A
Burkholderia vietnamiensis, Burkholderia pyrrocinia, Burkholderia cenocepacia, Burkholderia cepacia	Burkholderia gladioli	BPID00077A
Burkholderia pseudomallei, Burkholderia mallei		BPID00079A
Butyrivibrio fibrisolvens		BPID00082A
Campylobacter coli, Campylobacter subantarcticus, Campylobacter lari, Campylobacter jejuni		BPID00087A
Campylobacter upsaliensis		BPID00091A
Candida albicans		BPID00092A
Candida glabrata		BPID00093A
Candida krusei		BPID00094A
Candida parapsilosis		BPID00095A
Candida tropicalis		BPID00096A
Catellicoccus marimammalium		BPID00102A
Citrobacter freundii	Dickeya dadantii, Klebsiella oxytoca,Serratia marcescens	BPID00108A
Clostridium difficile		BPID00110A
Clostridium perfringens		BPID00112A
Clostridium septicum		BPID00113A
Clostridium sordellii		BPID00114A
Corynebacterium diphtheriae	Corynebacterium simulans	BPID00122A
Desulfovibrio desulfuricans		BPID00127A
Desulfovibrio vulgaris		BPID00129A
Klebsiella oxytoca, Enterobacter cloacae, Klebsiella pneumoniae, Serratia marcescens	Citrobacter farmeri, Enterobacter hormaechei, Klebsiella granulomatis, Klebsiella variicola, Enterobacter aerogenes	BPID00139A
Enterococcus gallinarum, Enterococcus casseliflavus		BPID00141A
Enterococcus faecalis		BPID00142A
Enterococcus faecium	Enterococcus avium, Enterococcus durans, Enterococcus hirae	BPID00143A
Erysipelothrix rhusiopathiae		BPID00145A
Escherichia fergusonii, Shigella boydii, Shigella sonnei, Shigella dysenteriae, Shigella flexneri, Escherichia coli	Escherichia albertii, Enterobacter aerogenes, Enterobacter cloacae, Serratia marcescens	BPID00146A
Exiguobacterium aurantiacum		BPID00153A
Fusobacterium mortiferum		BPID00158A
Fusobacterium necrophorum		BPID00159A
Fusobacterium nucleatum		BPID00160A
Fusobacterium varium		BPID00162A
Geobacillus stearothermophilus		BPID00167A
Haemophilus influenzae	Haemophilus haemolyticus	BPID00171A
Hafnia alvei	Pectobacterium atrosepticum, Pectobacterium wasabiae, Serratia proteamaculans	BPID00173A
Helicobacter pylori	Helicobacter suis	BPID00176A
Kocuria kristinae		BPID00182A
Lactobacillus gasseri		BPID00189A
Legionella pneumophila		BPID00201A
Leifsonia aquatica		BPID00202A
Listeria monocytogenes	Listeria welshimeri	BPID00208A
Methylobacterium fujisawaense		BPID00213A
Methylobacterium zatmanii		BPID00215A
Micrococcus luteus		BPID00217A
Morganella morganii	Escherichia albertii, Providencia alcalifaciens	BPID00224A
Mycobacterium avium		BPID00226A
Mycobacterium intracellulare	Mycobacterium avium	BPID00228A
Neisseria meningitidis	Neisseria cinerea, Neisseria gonorrhoeae	BPID00241A
Nocardia farcinica		BPID00247A
Ochrobactrum tritici, Ochrobactrum anthropi		BPID00250A
Paenibacillus larvae		BPID00252A
Paenibacillus macerans		BPID00253A
Paenibacillus thiaminolyticus	Paenibacillus popilliae	BPID00254A
Pantoea ananatis, Pantoea agglomerans	Erwinia tasmaniensis, Kluyvera ascorbata, Sodalis glossinidius	BPID00255A
Pediococcus acidilactici		BPID00262A
Pediococcus pentosaceus	Pediococcus acidilactici	BPID00263A
Plesiomonas shigelloides		BPID00267A
Prevotella bivia		BPID00272A
Prevotella intermedia		BPID00277A
Prevotella melaninogenica		BPID00279A
Propionibacterium acnes		BPID00285A
Proteus mirabilis, Proteus vulgaris	Candidatus hamiltonella	BPID00287A
Pseudomonas aeruginosa		BPID00288A
Ewingella americana, Rahnella aquatilis		BPID00293A
Ralstonia pickettii		BPID00294A
Ruminococcus bromii		BPID00298A
Ruminococcus obeum		BPID00300A
Salmonella enterica	Citrobacter amalonaticus	BPID00302A
Shigella dysenteriae	Salmonella bongori	BPID00307A
Staphylococcus aureus	Staphylococcus epidermidis	BPID00314A
Staphylococcus epidermidis	Staphylococcus aureus, Staphylococcus haemolyticus, Staphylococcus pettenkoferi	BPID00316A
Staphylococcus arlettae, Staphylococcus saprophyticus		BPID00317A
Xanthomonas retroflexus, Pseudomonas geniculata, Stenotrophomonas maltophilia		BPID00318A
Streptococcus agalactiae		BPID00320A
Streptococcus anginosus		BPID00321A
Streptococcus mitis	Streptococcus infantis, Streptococcus oralis, Streptococcus pneumoniae, Streptococcus porcinus, Streptococcus pseudopneumoniae	BPID00327A
Streptococcus mutans		BPID00328A
Streptococcus pneumoniae, Streptococcus infantis, Streptococcus oralis	Streptococcus equi, Streptococcus pseudopneumonia, Streptococcus mitis	BPID00329A
Streptococcus pneumoniae	Streptococcus infantis, Streptococcus oralis, Streptococcus pseudopneumoniae, Streptococcus mitis	BPID00331A
Streptococcus pyogenes		BPID00332A
Streptococcus thermophilus, Streptococcus salivarius		BPID00333A
Streptococcus sanguinis	Streptococcus pseudopneumoniae	BPID00334A
Streptococcus suis		BPID00336A
Streptomyces bikiniensis		BPID00337A
Streptomyces mediolani, Streptomyces microflavus, Streptomyces anulatus, Streptomyces parvus, Streptomyces finlayi, Streptomyces griseus		BPID00338A
Vibrio cholerae		BPID00353A
Vibrio parahaemolyticus	Vibrio harveyi,Vibrio orientalis,Vibrio shilonii	BPID00354A
Vibrio vulnificus		BPID00355A
Weissella confusa		BPID00356A
Yersinia enterocolitica		BPID00357A
Yersinia pseudotuberculosis, Yersinia pestis	Yersinia rohdei	BPID00358A
