# Supplementary material for: Prevalence and Diversity of Antibiotic Resistance Genes in Swedish Aquatic Environments Impacted by Household and Hospital Wastewater
Source: Front Microbiol. 2019 Apr 4;10:688. doi: 10.3389/fmicb.2019.00688 (PMC6458280; doi:10.3389/fmicb.2019.00688)
Supplement: Supplementary file 2 [file Table_2.XLSX]

## Sheet: Antibiotic resistance genes
Supplementary Table S2: Antibiotic resistance genes included in the study as provided by the manufacturer
Antibiotic resistance gene	Genes that may also be detected	Qiagen Catalog #
Class A β-lactamase
blaBES-1		BPAR00375A
blaBIC-1		BPAR00376A
blaCTX-M-1 group	blaCTX-M-1 type (37 variants)	BPAR00377A
blaCTX-M-8 group	blaCTX-M-8 type (3 variants)	BPAR00378A
blaCTX-M-9 group	blaCTX-M-9 type (40 variants)	BPAR00379A
blaGES	blaGES, blaIBC	BPAR00380A
blaIMI & blaNMC-A	blaNMC-A, blaIMI-2, blaIMI-3	BPAR00381A
blaKPC	blaKPC-1, blaKPC-2 , blaKPC-3, blaKPC-4, blaKPC-5, blaKPC-6, blaKPC-7, blaKPC-8, blaKPC-9, blaKPC-10, blaKPC-11	BPAR00382A
blaPer-1 group	blaPer-1, blaPer-3, blaPer-4, blaPer-5	BPAR00383A
blaPer-2 group	blaPer-2, blaPer-6	BPAR00384A
blaSFC-1		BPAR00385A
blaSFO-1		BPAR00386A
blaSHV		BPAR00387A
blaSHV(156D)		BPAR00388A
blaSHV(156G)		BPAR00389A
blaSHV(238G240E)		BPAR00390A
blaSHV(238G240K)		BPAR00391A
blaSHV(238S240E)		BPAR00392A
blaSHV(238S240K)		BPAR00393A
blaSME	blaSME-1, blaSME-2, blaSME-3	BPAR00394A
blaTLA-1		BPAR00395A
blaVEB	blaVEB-1, blaVEB-2, blaVEB-3, blaVEB-4, blaVEB-5, blaVEB-6, blaVEB-7	BPAR00396A
Class B β-lactamase
blaccrA		BPAR00397A
blaIMP-1 group	blaIMP-1, blaIMP-3, blaIMP-4, blaIMP-6, blaIMP-10, blaIMP-25, blaIMP-26	BPAR00398A
blaIMP-12 group	blaIMP-12, blaIMP-14, blaIMP-16, blaIMP-18	BPAR00399A
blaIMP-2 group	blaIMP-2, blaIMP-8, blaIMP-11, blaIMP-19, blaIMP-20, blaIMP-21, blaIMP-24	BPAR00400A
blaIMP-5 group	blaIMP-5, blaIMP-7, blaIMP-9, blaIMP-13, blaIMP-15, blaIMP-22	BPAR00401A
blaNDM	blaNDM-1, blaNDM-2	BPAR00402A
blaVIM-1 group	blaVIM-1, blaVIM-2, blaVIM-3, blaVIM-4, blaVIM-5, blaVIM-6, blaVIM-8, blaVIM-9, blaVIM-10, blaVIM-11, blaVIM-12, blaVIM-14, blaVIM-15, blaVIM-16, blaVIM-17, blaVIM-18, blaVIM-19, blaVIM-20, blaVIM-23, blaVIM-24, blaVIM-25, blaVIM-26	BPAR00403A
blaVIM-13	blaVIM-13 (28 variants)	BPAR00404A
blaVIM-7		BPAR00405A
Class C β-lactamase
blaACC-1 group	blaACC-1, blaACC-2, blaACC-4	BPAR00406A
blaACC-3		BPAR00407A
blaACT 5/7 group	blaACT-5, blaACT-7	BPAR00408A
blaACT-1 group	blaACT-1, blaACT-2, blaACT-3, blaACT-4, blaACT-6	BPAR00409A
blaCFE-1		BPAR00410A
blaCMY-10 group	blaCMY-1, blaCMY-8, blaCMY-9, blaCMY-10, blaCMY-19	BPAR00411A
blaDHA	blaDHA-1, blaDHA-2, blaDHA-3, blaDHA-5, blaDHA-6, blaDHA-7	BPAR00412A
blaFOX	blaFOX-1, blaFOX-2, blaFOX-3, blaFOX-4, blaFOX-5, blaFOX-6, blaFOX-7	BPAR00413A
blaLAT	blaLAT-1, blaLAT-3, blaLAT-4, blaCMY-2 group	BPAR00414A
blaMIR	blaMIR-1, blaMIR-2, blaMIR-3, blaMIR-4, blaMIR-5	BPAR00415A
blaMOX	blaMOX-1, blaMOX-2, blaMOX-3, blaMOX-4, blaMOX-5, blaMOX-6, blaMOX-7	BPAR00416A
Class D β-lactamase
blaOXA-10 group	blaOXA-10, blaOXA-11, blaOXA-14, blaOXA-16, blaOXA-17, blaOXA-19, blaOXA-28, blaOXA-35, blaOXA-142, blaOXA-145, blaOXA-147	BPAR00417A
blaOXA-18		BPAR00418A
blaOXA-2 group	blaOXA-2, blaOXA-15, blaOXA-32, blaOXA-34, blaOXA-141, blaOXA-161	BPAR00419A
blaOXA-23 group	blaOXA-23, blaOXA-27, blaOXA-49, blaOXA-73, blaOXA-133, blaOXA-146, blaOXA-165, blaOXA-166, blaOXA-167, blaOXA-168, blaOXA-169, blaOXA-170, blaOXA-171	BPAR00420A
blaOXA-24 group	blaOXA-24, blaOXA-25, blaOXA-26, blaOXA-40, blaOXA-72, blaOXA-139, blaOXA-160	BPAR00421A
blaOXA-45		BPAR00422A
blaOXA-48 group	blaOXA-48, blaOXA-162, blaOXA-163, blaOXA-181	BPAR00423A
blaOXA-50 group	blaOXA-50 group (50 variants)	BPAR00424A
blaOXA-51 group	blaOXA-51 group (65 variants)	BPAR00425A
blaOXA-54		BPAR00426A
blaOXA-55	blaOXA-55, blaOXA-SH	BPAR00427A
blaOXA-58 group	blaOXA-58, blaOXA-96, blaOXA-97, blaOXA-164	BPAR00428A
blaOXA-60	blaOXA-60, blaOXA-60a, blaOXA-60b, blaOXA-60c	BPAR00429A
Fluoroquinolone resistance
qepA	qepA1, qepA2	BPAR00432A
qnrA	qnrA1, qnrA2, qnrA3, qnrA4, qnrA5, qnrA6, qnrA7	BPAR00433A
qnrB-1 group	qnrB1, qnrB2, qnrB3, qnrB6, qnrB7, qnrB9, qnrB1, qnrB14, qnrB15, qnrB16, qnrB17, qnrB18, qnrB20, qnrB23, qnrB24, qnrB29, qnrB30	BPAR00434A
qnrB-31 group	qnrB31, qnrB32	BPAR00435A
qnrB-4 group	qnrB4, qnrB11, qnrB12, qnrB22	BPAR00436A
qnrB-5 group	qnrB5, qnrB10, qnrB19	BPAR00437A
qnrB-8 group	qnrB8, qnrB21, qnrB25, qnrB27, qnrB28	BPAR00438A
qnrC		BPAR00439A
qnrD		BPAR00440A
qnrS	qnrS1, qnrS2, qnrS3, qnrS4	BPAR00441A
aac(6)-Ib-cr		BPAR00366A
Macrolide resistance
ereB		BPAR00431A
mefA		BPAR00445A
Macrolide-Streptogramin B resistance
msrA		BPAR00446A
Macrolide-Lincosamide-Streptogramin B resistance
ermA		BPAR00442A
ermB		BPAR00443A
ermC		BPAR00444A
Aminoglycoside resistance
aacC1		BPAR00367A
aacC2		BPAR00368A
aacC4		BPAR00369A
aadA1		BPAR00370A
aphA6		BPAR00373A
Multidrug efflux pump
oprJ		BPAR00447A
oprM		BPAR00448A
Tetracycline resistance
tetA		BPAR00449A
tetB		BPAR00450A
Vancomycin resistance
vanB		BPAR00451A
vanC		BPAR00452A
